# Supplementary material for: Exploring the Application of Terahertz Metamaterials Based on Metallic Strip Structures in Detection of Reverse Micelles
Source: Biosensors (Basel). 2024 Jul 11;14(7):338. doi: 10.3390/bios14070338 (PMC11275120; doi:10.3390/bios14070338)
Supplement: Supplementary file 1 [file biosensors-14-00338-s001.zip]

Archive with 1 entries (1 files):
- biosensors-3011591-supplementary.pdf
